# Supplementary material for: Acute Adrenal Suppression Following Resistance Training in Elite Female Athletes: A Comprehensive Steroid Profile
Source: Sports (Basel). 2025 Dec 3;13(12):426. doi: 10.3390/sports13120426 (PMC12737264; doi:10.3390/sports13120426)
Supplement: Supplementary file 1 [file sports-13-00426-s001.zip]

Archive with 3 entries (3 files):
- Supplemental Table S1_Hormonal changes 60 minutes post-training_long list.pdf
- Supplemental Table S2_Change in P5 across the MC.pdf
- Supplementary Material File S1_Explanation of the weighted profile.pdf
